# Supplementary material for: Updated Global Warming Potentials and Radiative Efficiencies of Halocarbons and Other Weak Atmospheric Absorbers
Source: Rev Geophys. 2020 Sep 7;58(3):e2019RG000691. doi: 10.1029/2019RG000691 (PMC7518032; doi:10.1029/2019RG000691)
Supplement: Supplementary file 2 — Table S1 [file ROG-58-e2019RG000691-s001.csv]

Name	CASRN	Acronym	Formula	Lifetime (yr)	RE (W m-2 ppb-1)	AGWP 20-yr	GWP 20-yr	AGWP 100-yr	GWP 100-yr	AGWP 500-yr	GWP 500-yr	AGTP 20-yr	GTP 20-yr	AGTP 50-yr	GTP 50-yr	AGTP 100-yr	GTP 100-yr
Chlorofluorocarbons
Trichlorofluoromethane	75-69-4	CFC-11	CCl3F	52	0.25941	1.77E-10	7724	4.73E-10	5866	5.54E-10	2056	4.29E-12	7931	2.74E-12	6021	1.42E-12	3415
Dichlorodifluoromethane	75-71-8	CFC-12	CCl2F2	102	0.31998	2.71E-10	11840	9.52E-10	11799	1.51E-09	5611	6.96E-12	12862	5.73E-12	12564	4.15E-12	9998
Chlorotrifluoromethane	75-72-9	CFC-13	CClF3	640	0.27752	2.95E-10	12887	1.39E-09	17207	5.20E-09	19304	7.95E-12	14690	8.20E-12	17997	8.37E-12	20192
1,2-Difluoro-1,1,2,2-tetrachloroethane	76-12-0	CFC-112	CCl2FCCl2F	63.6	0.28192	1.34E-10	5847	3.93E-10	4877	4.96E-10	1841	3.32E-12	6132	2.33E-12	5108	1.35E-12	3259
2,2-Difluoro-1,2,2,2-tetrachloroethane	76-11-9	CFC-112a	CCl3CClF2	52	0.24564	1.13E-10	4929	3.02E-10	3744	3.54E-10	1312	2.74E-12	5061	1.75E-12	3842	9.04E-13	2179
1,1,2-Trichloro-1,2,2-trifluoroethane	76-13-1	CFC-113	CCl2FCClF2	93	0.30142	1.63E-10	7132	5.56E-10	6895	8.40E-10	3118	4.17E-12	7704	3.34E-12	7334	2.33E-12	5624
1,1,1-Trichloro-2,2,2-trifluoroethane	354-58-5	CFC-113a	CCl3CF3	55	0.24094	1.22E-10	5312	3.34E-10	4145	3.99E-10	1481	2.97E-12	5488	1.95E-12	4283	1.04E-12	2513
1,2-Dichloro-1,1,2,2-tetrafluoroethane	76-14-2	CFC-114	CClF2CClF2	189	0.31433	1.97E-10	8598	8.06E-10	9991	1.82E-09	6762	5.19E-12	9591	4.83E-12	10599	4.20E-12	10136
1,1-Dichloro-1,2,2,2-tetrafluoroethane	374-07-2	CFC-114a	CCl2FCF3	105	0.29747	1.79E-10	7808	6.33E-10	7852	1.02E-09	3794	4.60E-12	8496	3.81E-12	8362	2.79E-12	6728
1-Chloro-1,1,2,2,2-pentafluoroethane	76-15-3	CFC-115	CClF2CF3	540	0.24625	1.77E-10	7711	8.21E-10	10181	2.93E-09	10885	4.75E-12	8775	4.86E-12	10664	4.90E-12	11815
(E)-1,2-Dichlorohexafluorocyclobutane	3832-15-3	E-R316c	trans cyc (-CClFCF2CF2CClF-)	75	0.26963	1.15E-10	5006	3.61E-10	4472	4.89E-10	1816	2.88E-12	5325	2.16E-12	4729	1.36E-12	3288
(Z)-1,2-Dichlorohexafluorocyclobutane	3934-26-7	Z-R316c	cis cyc (-CClFCF2CF2CClF-)	114	0.29969	1.33E-10	5814	4.83E-10	5993	8.17E-10	3033	3.44E-12	6354	2.91E-12	6384	2.19E-12	5293
1,2-dichloro-1,2-difluoroethene	598-88-9	CFC 1112	CClF=CClF	0.0194	0.01296	1.07E-14	0	1.07E-14	0	1.07E-14	0	2.47E-17	0	1.28E-17	0	1.05E-17	0
1,1-dichloro-2,2-difluoroethene	79-35-6	CFC 1112a	CCl2=CF2	0.0063	0.00665	1.78E-15	0	1.78E-15	0	1.78E-15	0	4.13E-18	0	2.14E-18	0	1.75E-18	0
1,1,2-trichloro-2-fluoroethene	359-29-5		CCl2=CClF		0.12958
Chlorotrifluoroethylene	79-38-9		CF2=CClF		0.11429
Hydrochlorofluorocarbons
Dichlorofluoromethane	75-43-4	HCFC-21	CHCl2F	1.7	0.14509	1.35E-11	590	1.35E-11	168	1.35E-11	50	4.07E-14	75	1.64E-14	36	1.34E-14	32
Chlorodifluoromethane	75-45-6	HCFC-22	CHClF2	11.9	0.21385	1.35E-10	5900	1.66E-10	2058	1.66E-10	616	2.16E-12	3998	3.71E-13	814	1.74E-13	419
Chlorofluoromethane	593-70-4	HCFC-31	CH2ClF	1.2	0.068	6.72E-12	294	6.72E-12	83	6.72E-12	25	1.83E-14	34	8.12E-15	18	6.64E-15	16
1,1,2,2-Tetrachloro-1-fluoroethane	354-14-3	HCFC-121	CHCl2CCl2F	1.11	0.14641	4.93E-12	215	4.93E-12	61	4.93E-12	18	1.32E-14	24	5.96E-15	13	4.87E-15	12
1,1,2-Trichloro-2,2-difluoroethane	354-21-2	HCFC-122	CHCl2CClF2	0.9	0.15931	4.78E-12	209	4.78E-12	59	4.78E-12	18	1.24E-14	23	5.76E-15	13	4.71E-15	11
1,1,2-Trichloro-1,2-difluoroethane	354-15-4	HCFC-122a	CHClFCCl2F	3.1	0.20094	2.07E-11	905	2.07E-11	257	2.07E-11	77	9.34E-14	173	2.53E-14	55	2.06E-14	50
2,2-Dichloro-1,1,1-trifluoroethane	306-83-2	HCFC-123	CHCl2CF3	1.3	0.15958	7.65E-12	334	7.65E-12	95	7.65E-12	28	2.12E-14	39	9.25E-15	20	7.56E-15	18
1,2-Dichloro-1,1,2-trifluoroethane	354-23-4	HCFC-123a	CHClFCClF2	4	0.22653	3.32E-11	1450	3.34E-11	415	3.34E-11	124	1.97E-13	365	4.10E-14	90	3.34E-14	80
2-Chloro-1,1,1,2-tetrafluoroethane	2837-89-0	HCFC-124	CHClFCF3	5.9	0.20721	4.88E-11	2132	5.05E-11	627	5.05E-11	188	4.48E-13	828	6.51E-14	143	5.08E-14	123
1-Chloro-1,1,2,2-tetrafluoroethane	354-25-6	HCFC-124a	CHF2CClF2	17	0.24994	1.21E-10	5305	1.75E-10	2172	1.76E-10	652	2.30E-12	4244	5.85E-13	1284	2.04E-13	492
1,2-Dichloro-1,2-difluoroethane	431-06-1	HCFC-132	CHClFCHClF	1.73	0.14315	1.04E-11	452	1.04E-11	128	1.04E-11	38	3.14E-14	58	1.25E-14	27	1.02E-14	25
1,1-Dichloro-2,2-difluoroethane	471-43-2	HCFC-132a	CHCl2CHF2	1.12	0.12722	5.96E-12	260	5.96E-12	74	5.96E-12	22	1.60E-14	30	7.19E-15	16	5.88E-15	14
1,1-Dichloro-1,2-difluoroethane	1842-05-3	HCFC-132c	CH2FCCl2F	4.1	0.16891	2.87E-11	1255	2.90E-11	359	2.90E-11	107
2-Chloro-1,1,1-trifluoroethane	75-88-7	HCFC-133a	CH2ClCF3	4.6	0.14995	3.24E-11	1416	3.28E-11	407	3.28E-11	122	2.26E-13	418	4.07E-14	89	3.29E-14	79
1,2-Dichloro-1-difluoroethane	430-57-9	HCFC-141	CH2ClCHClF	1.14	0.07167	3.94E-12	172	3.94E-12	49	3.94E-12	15	1.06E-14	20	4.76E-15	10	3.89E-15	9
1,1-Dichloro-1-fluoroethane	1717-00-6	HCFC-141b	CH3CCl2F	9.4	0.16065	6.42E-11	2802	7.28E-11	903	7.28E-11	270	8.85E-13	1636	1.25E-13	275	7.45E-14	180
1-Chloro-1,1-difluoroethane	75-68-3	HCFC-142b	CH3CClF2	18	0.19329	1.31E-10	5721	1.95E-10	2413	1.95E-10	725	2.53E-12	4675	6.87E-13	1508	2.34E-13	564
3,3-Dichloro-1,1,1,2,2-pentafluoropropane	422-56-0	HCFC-225ca	CHCl2CF2CF3	1.9	0.21895	1.16E-11	505	1.16E-11	143	1.16E-11	43	3.65E-14	67	1.40E-14	31	1.14E-14	28
1,3-Dichloro-1,1,2,2,3-pentafluoropropane	507-55-1	HCFC-225cb	CHClFCF2CClF2	5.9	0.2929	4.64E-11	2027	4.80E-11	596	4.80E-11	178	4.26E-13	787	6.19E-14	136	4.83E-14	117
(E)-1-Chloro-3,3,3-trifluoroprop-1-ene	102687-65-0	HCFO-1233zd(E)	(E)-CF3CH=CHCl	0.1164	0.06529	3.29E-13	14	3.29E-13	4	3.29E-13	1	7.72E-16	1	3.95E-16	1	3.23E-16	1
(Z)-1-Chloro-3,3,3-trifluoroprop-1-ene	99728-16-2	HCFO-1233zd(Z)	(Z)-CF3CH=CHCl	0.0356	0.02497	3.84E-14	2	3.84E-14	0	3.84E-14	0	8.95E-17	0	4.62E-17	0	3.78E-17	0
(E/Z)-1-chloro-2-fluoro-ethene	460-16-2		(E/Z)-CHCl=CHF	0.0049	0.0009	3.09E-16	0	3.09E-16	0	3.09E-16	0	7.17E-19	0	3.71E-19	0	3.04E-19	0
Hydrofluorocarbons
Trifluoromethane	75-46-7	HFC-23	CHF3	228	0.19111	2.95E-10	12875	1.25E-09	15457	3.12E-09	11577	7.81E-12	14437	7.46E-12	16357	6.74E-12	16252
Difluoromethane	75-10-5	HFC-32	CH2F2	5.4	0.11144	6.36E-11	2779	6.52E-11	809	6.52E-11	242	5.32E-13	982	8.24E-14	181	6.55E-14	158
Fluoromethane	593-53-3	HFC-41	CH3F	2.8	0.02466	1.14E-11	499	1.14E-11	142	1.14E-11	42	4.69E-14	87	1.39E-14	31	1.14E-14	27
1,1,1,2,2-Pentafluoroethane	354-33-6	HFC-125	CHF2CF3	30	0.23378	1.60E-10	7004	3.18E-10	3942	3.30E-10	1224	3.57E-12	6594	1.59E-12	3498	5.84E-13	1410
1,1,2,2-Tetrafluoroethane	359-35-3	HFC-134	CHF2CHF2	10	0.19351	9.25E-11	4040	1.07E-10	1327	1.07E-10	397	1.33E-12	2461	1.96E-13	430	1.10E-13	265
1,1,1,2-Tetrafluoroethane	811-97-2	HFC-134a	CH2FCF3	14	0.16714	9.84E-11	4295	1.29E-10	1603	1.29E-10	480	1.71E-12	3164	3.50E-13	767	1.40E-13	337
1,1,2-Trifluoroethane	430-66-0	HFC-143	CH2FCHF2	3.6	0.12756	3.07E-11	1341	3.08E-11	382	3.08E-11	114	1.62E-13	300	3.77E-14	83	3.07E-14	74
1,1,1-Trifluoroethane	420-46-2	HFC-143a	CH3CF3	51	0.168	1.87E-10	8147	4.94E-10	6128	5.75E-10	2135	4.52E-12	8346	2.86E-12	6273	1.46E-12	3516
1,2-Difluoroethane	624-72-6	HFC-152	CH2FCH2F	0.4712	0.0453	1.82E-12	80	1.82E-12	23	1.82E-12	7	4.46E-15	8	2.19E-15	5	1.79E-15	4
1,1-Difluoroethane	75-37-6	HFC-152a	CH3CHF2	1.6	0.10174	1.39E-11	607	1.39E-11	172	1.39E-11	52	4.09E-14	76	1.68E-14	37	1.37E-14	33
Fluoroethane	353-36-6	HFC-161	CH3CH2F	0.2192	0.01592	4.09E-13	18	4.09E-13	5	4.09E-13	2	9.72E-16	2	4.92E-16	1	4.03E-16	1
1,1,1,2,2,3,3-Heptafluoropropane	2252-84-8	HFC-227ca	CF3CF2CHF2	30	0.2637	1.28E-10	5577	2.53E-10	3139	2.62E-10	974	2.84E-12	5250	1.27E-12	2785	4.65E-13	1122
1,1,1,2,3,3,3-Heptafluoropropane	431-89-0	HFC-227ea	CF3CHFCF3	36	0.27325	1.39E-10	6075	3.06E-10	3796	3.26E-10	1211	3.20E-12	5920	1.64E-12	3606	6.70E-13	1617
1,1,1,2,2,3-Hexafluoropropane	677-56-5	HFC-236cb	CH2FCF2CF3	13.4	0.23075	8.89E-11	3884	1.15E-10	1422	1.15E-10	426	1.52E-12	2801	2.95E-13	647	1.23E-13	296
1,1,1,2,3,3-Hexafluoropropane	431-63-0	HFC-236ea	CHF2CHFCF3	11.4	0.3	1.05E-10	4582	1.27E-10	1573	1.27E-10	471	1.64E-12	3030	2.70E-13	591	1.32E-13	318
1,1,1,3,3,3-Hexafluoropropane	690-39-1	HFC-236fa	CF3CH2CF3	213	0.25069	1.78E-10	7754	7.42E-10	9205	1.79E-09	6651	4.70E-12	8679	4.45E-12	9750	3.96E-12	9562
1,1,2,2,3-Pentafluoropropane	679-86-7	HFC-245ca	CH2FCF2CHF2	6.6	0.24	6.34E-11	2770	6.67E-11	827	6.67E-11	247	6.51E-13	1204	8.92E-14	196	6.73E-14	162
1,1,1,2,2-Pentafluoropropane	1814-88-6	HFC-245cb	CF3CF2CH3	39.9	0.25057	1.66E-10	7243	3.86E-10	4792	4.21E-10	1562	3.89E-12	7177	2.14E-12	4684	9.30E-13	2244
1,1,2,3,3-Pentafluoropropane	24270-66-4	HFC-245ea	CHF2CHFCHF2	3.2	0.16	2.15E-11	939	2.15E-11	267	2.15E-11	80	1.00E-13	185	2.63E-14	58	2.14E-14	52
1,1,1,2,3-Pentafluoropropane	431-31-2	HFC-245eb	CH2FCHFCF3	3.2	0.204	2.74E-11	1197	2.75E-11	341	2.75E-11	102	1.28E-13	236	3.35E-14	73	2.73E-14	66
1,1,1,3,3-Pentafluoropropane	460-73-1	HFC-245fa	CHF2CH2CF3	7.9	0.24498	7.50E-11	3274	8.14E-11	1010	8.14E-11	302	9.05E-13	1672	1.21E-13	265	8.27E-14	199
1,1,1-Trifluoropropane	421-07-8	HFC-263fb	CH3CH2CF3	1.1	0.1	6.33E-12	276	6.33E-12	78	6.33E-12	23	1.69E-14	31	7.64E-15	17	6.24E-15	15
2,2-Difluoropropane	420-45-1	HFC-272ca	CH3CF2CH3	9	0.07999	4.52E-11	1974	5.07E-11	629	5.07E-11	188	6.05E-13	1117	8.36E-14	183	5.18E-14	125
1,1,1,2,2,3,3,4,4-Nonafluorobutane	375-17-7	HFC-329p	CHF2CF2CF2CF3	32	0.31287	1.19E-10	5209	2.45E-10	3043	2.57E-10	953	2.69E-12	4968	1.26E-12	2774	4.80E-13	1159
1,1,1,3,3-Pentafluorobutane	406-58-6	HFC-365mfc	CH3CF2CH2CF3	8.9	0.22813	6.92E-11	3021	7.73E-11	959	7.73E-11	287	9.17E-13	1695	1.26E-13	277	7.89E-14	190
1,1,1,2,2,3,4,5,5,5-Decafluoropentane	138495-42-8	HFC-43-10mee	CF3CHFCHFCF2CF3	17	0.35731	9.40E-11	4106	1.36E-10	1681	1.36E-10	505	1.78E-12	3285	4.53E-13	994	1.58E-13	381
trifluoroethylene	359-11-5	HFO-1123	CHF=CF2	0.0038	0.00153	4.04E-16	0	4.04E-16	0	4.04E-16	0	9.36E-19	0	4.85E-19	0	3.96E-19	0
1,1-Difluoroethene	75-38-7	HFO-1132a	CH2=CF2	0.0126	0.004	4.44E-15	0	4.44E-15	0	4.44E-15	0	1.03E-17	0	5.34E-18	0	4.36E-18	0
Fluoroethene	75-02-5	HFO-1141	CH2=CHF	0.0068	0.00247	2.07E-15	0	2.07E-15	0	2.07E-15	0	4.81E-18	0	2.49E-18	0	2.04E-18	0
(Z)-1,2,3,3,3-Pentafluoroprop-1-ene	5528-43-8	HFO-1225ye(Z)	(Z)-CF3CF=CHF	0.0274	0.02489	2.91E-14	1	2.91E-14	0	2.91E-14	0	6.77E-17	0	3.50E-17	0	2.86E-17	0
(E)-1,2,3,3,3-Pentafluoroprop-1-ene	5595-10-8	HFO-1225ye(E)	(E)-CF3CF=CHF	0.0156	0.01502	1.00E-14	0	1.00E-14	0	1.00E-14	0	2.33E-17	0	1.20E-17	0	9.84E-18	0
(Z)-1,3,3,3-Tetrafluoroprop-1-ene	29118-25-0	HFO-1234ze(Z)	(Z)-CF3CH=CHF	0.0274	0.01965	2.66E-14	1	2.66E-14	0	2.66E-14	0	6.19E-17	0	3.20E-17	0	2.62E-17	0
(E)-1,3,3,3-Tetrafluoroprop-1-ene	29188-24-9	HFO-1234ze(E)	(E)-CF3CH=CHF	0.0521	0.04502	1.16E-13	5	1.16E-13	1	1.16E-13	0	2.70E-16	0	1.39E-16	0	1.14E-16	0
2,3,3,3-Tetrafluoroprop-1-ene	754-12-1	HFO-1234yf	CF3CF=CH2	0.0329	0.02608	4.24E-14	2	4.24E-14	1	4.24E-14	0	9.87E-17	0	5.10E-17	0	4.17E-17	0
(E)-1,1,1,4,4,4-Hexafluorobut-2-ene		HFO-1336mzz(E)	(E)-CF3CH=CHCF3	0.3342	0.1315	1.51E-12	66	1.51E-12	19	1.51E-12	6	3.64E-15	7	1.82E-15	4	1.49E-15	4
(Z)-1,1,1,4,4,4-Hexafluorobut-2-ene	692-49-9	HFO-1336mzz(Z)	(Z)-CF3CH=CHCF3	0.074	0.069	1.76E-13	8	1.76E-13	2	1.76E-13	1	4.10E-16	1	2.11E-16	0	1.72E-16	0
3,3,3-Trifluoroprop-1-ene	677-21-4	HFO-1243zf	CF3CH=CH2	0.0247	0.01523	2.20E-14	1	2.20E-14	0	2.20E-14	0	5.13E-17	0	2.65E-17	0	2.17E-17	0
3,3,4,4,4-Pentafluorobut-1-ene	374-27-6	HFC-1345zfc	CF3CF2CH=CH2	0.0247	0.01615	1.54E-14	1	1.54E-14	0	1.54E-14	0	3.58E-17	0	1.85E-17	0	1.51E-17	0
3,3,4,4,5,5,6,6,6-Nonafluorohex-1-ene	19430-93-4		n-C4F9CH=CH2	0.0247	0.03044	1.72E-14	1	1.72E-14	0	1.72E-14	0	4.00E-17	0	2.07E-17	0	1.69E-17	0
3,3,4,4,5,5,6,6,7,7,8,8,8-Tridecafluorooct-1-ene	25291-17-2		n-C6F13CH=CH2	0.0247	0.03409	1.37E-14	1	1.37E-14	0	1.37E-14	0	3.19E-17	0	1.65E-17	0	1.35E-17	0
3,3,4,4,5,5,6,6,7,7,8,8,9,9,10,10,10-Heptadecafluorodec-1-ene	21652-58-4		n-C8F17CH=CH2	0.0247	0.0382	1.19E-14	1	1.19E-14	0	1.19E-14	0	2.77E-17	0	1.43E-17	0	1.17E-17	0
1-Propene, 3,3,3-trifluoro-2-(trifluoromethyl)-	382-10-5		(CF3)2C=CH2	0.0282	0.0329	3.19E-14	1	3.19E-14	0	3.19E-14	0	7.43E-17	0	3.84E-17	0	3.14E-17	0
1,1,2,2,3,3-hexafluorocyclopentane	123768-18-3		cyc (-CF2CF2CF2CH2CH2-)	1.6	0.2	1.01E-11	443	1.01E-11	126	1.01E-11	38	2.98E-14	55	1.23E-14	27	1.00E-14	24
1,1,2,2,3,3,4-heptafluorocyclopentane	15290-77-4		cyc (-CF2CF2CF2CHFCH2-)	2.8	0.243	1.96E-11	854	1.96E-11	243	1.96E-11	73	8.02E-14	148	2.38E-14	52	1.94E-14	47
1,3,3,4,4,5,5-heptafluorocyclopentene	1892-03-1		cyc (-CF2CF2CF2CF=CH-)	0.61	0.215	3.81E-12	166	3.81E-12	47	3.81E-12	14	9.50E-15	18	4.59E-15	10	3.75E-15	9
(4R,5R)-1,1,2,2,3,3,4,5-octafluorocyclopentane	158389-18-5		trans-cyc (-CF2CF2CF2CHFCHF-)	3.2	0.259	2.18E-11	952	2.18E-11	271	2.18E-11	81	1.02E-13	188	2.66E-14	58	2.17E-14	52
1-Butene, 1,3,4,4,4-pentafluoro-3-(trifluoromethyl)-, (1E)-	14149-41-8	HFO-1438ezy(E)	(E)-(CF3)2CFCH=CHF	0.3342	0.079	6.96E-13	30	6.96E-13	9	6.96E-13	3	1.67E-15	3	8.37E-16	2	6.85E-16	2
1-Pentene, 3,3,4,4,5,5,5-heptafluoro-	355-08-8	HFO-1447fz	CF3(CF2)2CH=CH2	0.0247	0.028	1.99E-14	1	1.99E-14	0	1.99E-14	0	4.62E-17	0	2.39E-17	0	1.95E-17	0
1,3,3,4,4-pentafluorocyclobutene	374-31-2		cyc (-CH=CFCF2CF2-)	0.7397	0.27	7.82E-12	342	7.82E-12	97	7.82E-12	29	1.98E-14	37	9.43E-15	21	7.71E-15	19
3,3,4,4-tetrafluorocyclobutene	2714-38-7		cyc (-CH=CHCF2CF2-)	0.2301	0.21	2.16E-12	94	2.16E-12	27	2.16E-12	8	5.14E-15	10	2.60E-15	6	2.13E-15	5
3-Fluoro-1-propene	818-92-8	Allyl fluoride	CH2=CHCH2F		0.05947
1-Fluorohexane	373-14-8		n-C6H13F		0.04136
Fluorobenzene	462-06-6		C6H5-F		0.06501
Chlorocarbons and Hydrochlorocarbons
1,1,1-Trichloroethane	71-55-6	Methyl chloroform	CH3CCl3	5	0.06454	1.34E-11	585	1.36E-11	169	1.36E-11	51	1.03E-13	190	1.70E-14	37	1.37E-14	33
Tetrachloromethane	56-23-5	Carbon tetrachloride	CCl4	32	0.16616	9.06E-11	3958	1.86E-10	2312	1.95E-10	724	2.04E-12	3775	9.61E-13	2108	3.65E-13	880
Chloromethane	74-87-3	Methyl chloride	CH3Cl	0.9	0.00466	4.68E-13	20	4.68E-13	6	4.68E-13	2	1.21E-15	2	5.65E-16	1	4.62E-16	1
Dichloromethane	75-09-2	Methylene chloride	CH2Cl2	0.4932	0.02882	9.44E-13	41	9.44E-13	12	9.44E-13	4	2.32E-15	4	1.14E-15	2	9.29E-16	2
Trichloromethane	67-66-3	Chloroform	CHCl3	0.5014	0.07357	1.74E-12	76	1.74E-12	22	1.74E-12	6	4.28E-15	8	2.10E-15	5	1.72E-15	4
Chloroethane	75-00-3		CH3CH2Cl	0.1315	0.00354	4.07E-14	2	4.07E-14	1	4.07E-14	0	9.57E-17	0	4.89E-17	0	4.00E-17	0
1,1-Dichloroethane	75-34-3		CH3CHCl2		0.02846
1,2-Dichloroethane	107-06-2		CH2ClCH2Cl	0.2247	0.00859	1.10E-13	5	1.10E-13	1	1.10E-13	0	2.61E-16	0	1.32E-16	0	1.08E-16	0
1,1,2-Trichloroethane	79-00-5		CH2ClCHCl2		0.04955
1,1,1,2-Tetrachloroethane	630-20-6		CH2ClCCl3		0.1028
1,1,2,2-Tetrachloroethane	79-34-5		CHCl2CHCl2		0.09563
1,1,2-Trichloroethene	79-01-6		CHCl=CCl2	0.0153	0.00566	3.73E-15	0	3.73E-15	0	3.73E-15	0	8.66E-18	0	4.48E-18	0	3.66E-18	0
1,1,2,2-Tetrachloroethene	127-18-4		CCl2=CCl2	0.3014	0.05234	5.37E-13	23	5.37E-13	7	5.37E-13	2	1.29E-15	2	6.46E-16	1	5.28E-16	1
2-Chloropropane	75-29-6		CH3CHClCH3	0.0603	0.00353	1.53E-14	1	1.53E-14	0	1.53E-14	0	3.56E-17	0	1.83E-17	0	1.50E-17	0
Chloromethyl benzene	100-44-7		C6H5-CH2Cl		0.02394
3-Chloro-1-propene	107-5-1		CH2=CHCH2Cl		0.04617
1-Chloro-4-methylbenzene	106-43-4		p-Cl-C6H4-CH3		0.04975
3,4-Dichloro-1-butene	760-23-6		CH2ClCHClCH=CH2		0.05503
1-Chloro-3-methylbenzene	108-41-8	m-Chlorotoulene	m-Cl-C6H4-CH3		0.05356
2,3-Dichloropropene	78-88-6		CH2ClCCl=CH2		0.05224
1-Chloro-2-methylbenzene	95-49-8		o-Cl-C6H4-CH3		0.03597
1,2-Dichloropropene	563-54-2		CHCl=CClCH3		0.02539
1-Chloropentane	543-59-9		CH3(CH2)3CH2Cl		0.01572
1-Chlorobutane	109-69-3		CH3(CH2)2CH2Cl	0.0124	0.00076	5.76E-16	0	5.76E-16	0	5.76E-16	0	1.34E-18	0	6.92E-19	0	5.66E-19	0
1-Chloro-2-methylpropane	513-36-0		(CH3)2CHCH2Cl		0.02037
Chloroethene	75-01-4		CH2=CHCl		0.04143
1,2-Dichloroethene (E)	156-60-5		(E)-CHCl=CHCl		0.0912
Hexachloro-1,3-butadiene	87-68-3		CCl2=CClCCl=CCl2		0.14446
1,3-Dichloropropene (E)	10061-02-6		(E)-CHCl=CHCH2Cl		0.05624
1,3-Dichloropropene (Z)	10061-01-5		(Z)-CHCl=CHCH2Cl		0.06071
1,3-Dichloropropane	142-28-9		CH2ClCH2CH2Cl		0.02883
Chlorobenzene	108-90-7		C6H5-Cl		0.03895
1,4-Dichlorobenzene	106-46-7		p-Cl-C6H4-Cl		0.07502
1,3-Dichlorobenzene	541-73-1		m-Cl-C6H4-Cl		0.08049
1,2-Dichlorobenzene	95-50-1		o-Cl-C6H4-Cl		0.046
1,2-Dichloroethylene (Z)	156-59-2		(Z)-CHCl=CHCl		0.04325
Hexachloro-1,3-cyclopentadiene	77-47-4		C5Cl6		0.10958
3-Chloro-1-propyne	624-65-7		CH2ClC≡CH		0.0235
Bromocarbons, Hydrobromocarbons and Halons
Bromomethane	74-83-9	Methyl bromide	CH3Br	0.8	0.00432	2.05E-13	9	2.05E-13	3	2.05E-13	1	5.25E-16	1	2.48E-16	1	2.03E-16	0
Dibromomethane	74-95-3	Methylene bromide	CH2Br2	0.411	0.0096	1.28E-13	6	1.28E-13	2	1.28E-13	0	3.11E-16	1	1.54E-16	0	1.26E-16	0
Bromodifluoromethane	1511-62-2	Halon-1201	CHBrF2	4.9	0.15213	3.16E-11	1379	3.21E-11	398	3.21E-11	119	2.37E-13	438	4.00E-14	88	3.22E-14	78
Dibromodifluoromethane	75-61-6	Halon-1202	CBr2F2	2.5	0.27171	1.83E-11	797	1.83E-11	226	1.83E-11	68	6.81E-14	126	2.22E-14	49	1.81E-14	44
Bromochlorodifluoromethane	353-59-3	Halon-1211	CBrClF2	16	0.30014	1.17E-10	5105	1.64E-10	2028	1.64E-10	608	2.16E-12	3987	5.13E-13	1126	1.85E-13	447
Bromotrifluoromethane	75-63-8	Halon-1301	CBrF3	72	0.29943	1.98E-10	8650	6.13E-10	7603	8.16E-10	3029	4.96E-12	9172	3.66E-12	8024	2.27E-12	5466
2-Bromo-1,1,1-trifluoroethane	421-06-7	Halon-2301	CH2BrCF3	3.2	0.13542	1.50E-11	654	1.50E-11	186	1.50E-11	56	6.97E-14	129	1.83E-14	40	1.49E-14	36
2-Bromo-2-chloro-1,1,1-trifluoroethane	151-67-7	Halon-2311 (Halothane)	CHBrClCF3	1	0.13327	3.81E-12	166	3.81E-12	47	3.81E-12	14	1.00E-14	19	4.60E-15	10	3.76E-15	9
2-Bromo-1,1,1,2-tetrafluoroethane	124-72-1	Halon-2401	CHBrFCF3	2.9	0.18856	1.70E-11	744	1.71E-11	211	1.71E-11	63	7.21E-14	133	2.08E-14	46	1.69E-14	41
1,2-Dibromo-1,1,2,2-tetrafluoroethane	124-73-2	Halon-2402	CBrF2CBrF2	28	0.31169	9.67E-11	4224	1.84E-10	2284	1.89E-10	703	2.12E-12	3918	8.94E-13	1962	3.17E-13	764
Tribromomethane	75-25-2		CHBr3	0.1562	0.00607	2.12E-14	1	2.12E-14	0	2.12E-14	0	4.99E-17	0	2.54E-17	0	2.08E-17	0
Bromochloromethane	74-97-5	Halon-1011	CH2BrCl	0.4521	0.02034	4.01E-13	18	4.01E-13	5	4.01E-13	1	9.79E-16	2	4.83E-16	1	3.95E-16	1
Bromoethane	74-96-4		CH3CH2Br	0.137	0.00581	4.12E-14	2	4.12E-14	1	4.12E-14	0	9.69E-17	0	4.95E-17	0	4.05E-17	0
1,2-Dibromoethane	106-93-4	EDB	CH2BrCH2Br	0.2438	0.01179	8.63E-14	4	8.63E-14	1	8.63E-14	0	2.06E-16	0	1.04E-16	0	8.49E-17	0
1-Bromopropane	106-94-5		CH3CH2CH2Br	0.0411	0.00234	4.42E-15	0	4.42E-15	0	4.42E-15	0	1.03E-17	0	5.31E-18	0	4.34E-18	0
2-Bromopropane	75-26-3		CH3CHBrCH3	0.0548	0.00423	1.06E-14	0	1.06E-14	0	1.06E-14	0	2.48E-17	0	1.28E-17	0	1.04E-17	0
Bromomethyl benzene	100-39-0		C6H5-CH2Br		0.03229
3-Bromo-1-propene	106-95-6		CH2=CHCH2Br		0.04044
Bromine Nitrate	40423-14-1		BrONO2		0.10169
Bromoethene	593-60-2		CH2=CHBr		0.0413
Fully Fluorinated Species
Nitrogen trifluoride	7783-54-2		NF3	569	0.20448	3.19E-10	13941	1.49E-09	18474	5.40E-09	20061	8.59E-12	15873	8.82E-12	19342	8.92E-12	21517
Pentadecafluorotriethylamine	359-70-6		N(C2F5)3	1000	0.61	1.84E-10	8019	8.83E-10	10944	3.65E-09	13545	4.96E-12	9170	5.20E-12	11412	5.44E-12	13123
Perfluorotripropylamine	338-83-0	PTPA	N(CF2CF2CF3)3	1000	0.75	1.61E-10	7021	7.73E-10	9582	3.19E-09	11859	4.35E-12	8029	4.56E-12	9991	4.76E-12	11489
Heptacosafluorotributylamine	311-89-7	PFTBA	N(CF2CF2CF2CF3)3	1000	0.90742	1.51E-10	6596	7.26E-10	9001	3.00E-09	11141	4.08E-12	7543	4.28E-12	9386	4.47E-12	10793
Perfluorotripentylamine	338-84-1		N(CF2CF2CF2CF2CF3)3	1000	0.95	1.29E-10	5643	6.21E-10	7702	2.57E-09	9532	3.49E-12	6454	3.66E-12	8031	3.83E-12	9235
Heptafluoroisobutyronitrile	42532-60-5		(CF3)2CFCN	34.5	0.248	1.09E-10	4754	2.34E-10	2900	2.47E-10	919	2.49E-12	4599	1.24E-12	2717	4.92E-13	1187
Sulfur hexafluoride	2551-62-4		SF6	3200	0.56657	4.36E-10	19051	2.15E-09	26716	1.01E-08	37598	1.18E-11	21873	1.26E-11	27745	1.36E-11	32884
(Trifluoromethyl)sulfur pentafluoride	373-80-8		SF5CF3	800	0.58479	3.32E-10	14512	1.58E-09	19613	6.26E-09	23220	8.97E-12	16572	9.34E-12	20480	9.66E-12	23293
Sulfuryl fluoride	2699-79-8		SO2F2	36	0.21074	1.79E-10	7806	3.93E-10	4877	4.19E-10	1557	4.12E-12	7607	2.11E-12	4633	8.62E-13	2078
Tetrafluoromethane	75-73-0	PFC-14	CF4	50000	0.09859	1.26E-10	5518	6.31E-10	7829	3.14E-09	11671	3.44E-12	6346	3.70E-12	8116	4.04E-12	9744
Hexafluoroethane	76-16-4	PFC-116	C2F6	10000	0.26105	2.13E-10	9310	1.06E-09	13166	5.20E-09	19317	5.79E-12	10702	6.23E-12	13655	6.77E-12	16337
Octafluoropropane	76-19-7	PFC-218	C3F8	2600	0.26999	1.61E-10	7047	7.95E-10	9854	3.68E-09	13677	4.38E-12	8088	4.67E-12	10239	5.02E-12	12096
Hexafluorocyclobutene	697-11-0		cyc (-CF=CFCF2CF2-)	1.02	0.3	1.07E-11	465	1.07E-11	132	1.07E-11	40	2.82E-14	52	1.29E-14	28	1.05E-14	25
Pentafluoro-2-(trifluoromethyl)-1-propene	382-21-8	PFIB	(CF3)2C=CF2		0.33573
Octafluorocyclobutane	115-25-3	PFC-C-318	cyc (-CF2CF2CF2CF2-)	3200	0.31392	1.77E-10	7708	8.72E-10	10809	4.10E-09	15212	4.79E-12	8849	5.12E-12	11225	5.52E-12	13304
Decafluorobutane	355-25-9	PFC-31-10	n-C4F10	2600	0.36874	1.74E-10	7603	8.57E-10	10631	3.98E-09	14755	4.72E-12	8726	5.04E-12	11046	5.41E-12	13050
Octafluorocyclopentene	559-40-0		cyc (-CF2CF2CFCF2CF2-)	1.1	0.246	6.61E-12	289	6.61E-12	82	6.61E-12	25	1.77E-14	33	7.98E-15	17	6.52E-15	16
Dodecafluoropentane	678-26-2	PFC-41-12	n-C5F12	4100	0.4076	1.59E-10	6955	7.89E-10	9780	3.76E-09	13948	4.32E-12	7988	4.63E-12	10152	5.00E-12	12069
Hexafluorobenzene	392-56-3		C6F6		0.15251
Tetradecafluorohexane	355-42-0	PFC-51-14	n-C6F14	3100	0.44888	1.49E-10	6521	7.37E-10	9141	3.46E-09	12840	4.05E-12	7487	4.33E-12	9494	4.66E-12	11247
Hexadecafluoroheptane	335-57-9	PFC-61-16	n-C7F16	3000	0.50312	1.46E-10	6367	7.19E-10	8920	3.37E-09	12504	3.96E-12	7309	4.22E-12	9265	4.55E-12	10971
Octadecafluorooctane	307-34-6	PFC-71-18	n-C8F18	3000	0.55787	1.43E-10	6253	7.07E-10	8762	3.31E-09	12282	3.89E-12	7179	4.15E-12	9101	4.47E-12	10776
Perfluorodecalin (mixed)	306-94-5	PFC-91-18	C10F18	2000	0.53742	1.31E-10	5702	6.40E-10	7936	2.90E-09	10774	3.54E-12	6539	3.76E-12	8251	4.02E-12	9699
Perfluorodecalin (cis)	60433-11-6		Z-C10F18	2000	0.56036	1.36E-10	5945	6.67E-10	8275	3.03E-09	11234	3.69E-12	6818	3.92E-12	8604	4.19E-12	10113
Perfluorodecalin (trans)	60433-12-7		E-C10F18	2000	0.51177	1.24E-10	5429	6.09E-10	7557	2.76E-09	10260	3.37E-12	6227	3.58E-12	7857	3.83E-12	9236
Perfluoroethene	116-14-3	PFC-1114	CF2=CF2	0.0033	0.0018	3.33E-16	0	3.33E-16	0	3.33E-16	0	7.73E-19	0	4.00E-19	0	3.27E-19	0
Perfluoropropene	116-15-4	PFC-1216	CF3CF=CF2	0.0151	0.0134	7.59E-15	0	7.59E-15	0	7.59E-15	0	1.76E-17	0	9.13E-18	0	7.46E-18	0
Hexafluorobuta-1,3-diene	685-63-2		CF2=CFCF=CF2	0.003	0.00321	3.37E-16	0	3.37E-16	0	3.37E-16	0	7.81E-19	0	4.04E-19	0	3.31E-19	0
Octafluoro-1-butene	357-26-6		CF3CF2CF=CF2	0.0164	0.0186	8.62E-15	0	8.62E-15	0	8.62E-15	0	2.00E-17	0	1.04E-17	0	8.47E-18	0
Octafluoro-2-buene	360-89-4		CF3CF=CFCF3	0.0849	0.06964	1.67E-13	7	1.67E-13	2	1.67E-13	1	3.90E-16	1	2.00E-16	0	1.64E-16	0
Halogenated Alcohols and Ethers
(Difluoromethoxy)trifluoromethane	3822-68-2	HFE-125	CHF2OCF3	135	0.41655	3.21E-10	14024	1.22E-09	15134	2.27E-09	8444	8.36E-12	15451	7.35E-12	16112	5.85E-12	14116
(Difluoromethoxy)difluoromethane	1691-17-4	HFE-134	CHF2OCHF2	26.9	0.44854	3.03E-10	13210	5.63E-10	6978	5.77E-10	2141	6.57E-12	12141	2.68E-12	5871	9.31E-13	2246
Trifluoro(methoxy)methane	421-14-7	HFE-143a	CH3OCF3	4.9	0.18872	5.13E-11	2239	5.21E-11	647	5.21E-11	194	3.85E-13	710	6.50E-14	142	5.23E-14	126
1,1,1,2-Tetrafluoro-2-(trifluoromethoxy)ethane	2356-62-9	HFE-227ea	CF3CHFOCF3	54.8	0.45905	2.33E-10	10186	6.40E-10	7935	7.63E-10	2831	5.70E-12	10521	3.74E-12	8197	1.99E-12	4799
2-Chloro-1-(difluoromethoxy)-1,1,2-trifluoroethane	13838-16-9	HCFE-235ca2 (enflurane)	CHF2OCF2CHFCl	4.42	0.40942	5.47E-11	2390	5.53E-11	686	5.53E-11	205	3.65E-13	674	6.83E-14	150	5.53E-14	133
2-Chloro-2-(difluoromethoxy)-1,1,1-trifluoroethane	26675-46-7	HCFE-235da2 (isoflurane)	CHF2OCHClCF3	3.5	0.42591	4.54E-11	1984	4.56E-11	565	4.56E-11	169	2.33E-13	430	5.57E-14	122	4.54E-14	110
2-(Difluoromethoxy)-1,1,1,2-tetrafluoroethane	57041-67-5	HFE-236ea2 (desflurane)	CHF2OCHFCF3	14.1	0.46439	1.67E-10	7275	2.20E-10	2724	2.20E-10	816	2.91E-12	5377	5.99E-13	1314	2.38E-13	574
1,1,1-Trifluoro-2-(trifluoromethoxy)ethane	20193-67-3	HFE-236fa	CF3CH2OCF3	7.5	0.37096	8.69E-11	3795	9.34E-11	1158	9.34E-11	347	1.00E-12	1854	1.34E-13	293	9.46E-14	228
1,1,1,2,2-Pentafluoro-2-methoxy-ethane	22410-44-2	HFE-245cb2	CF3CF2OCH3	5	0.33643	6.21E-11	2711	6.32E-11	784	6.32E-11	235	4.76E-13	880	7.90E-14	173	6.34E-14	153
1,1-Difluoro-2-(trifluoromethoxy)ethane	84011-15-4	HFE-245fa1	CHF2CH2OCF3	6.7	0.31384	7.51E-11	3278	7.91E-11	980	7.91E-11	293	7.82E-13	1445	1.06E-13	234	7.98E-14	193
2-(Difluoromethoxy)-1,1,1-trifluoroethane	1885-48-9	HFE-245fa2	CHF2OCH2CF3	5.5	0.35952	7.24E-11	3161	7.43E-11	922	7.43E-11	276	6.17E-13	1140	9.42E-14	207	7.47E-14	180
2,2,3,3,3-Pentafluoropropan-1-ol	422-05-9		CF3CF2CH2OH	0.4712	0.16377	2.90E-12	127	2.90E-12	36	2.90E-12	11	7.10E-15	13	3.49E-15	8	2.86E-15	7
1,1,2,2-Tetrafluoro-1-methoxyethane	425-88-7	HFE-254cb1	CH3OCF2CHF2	2.5	0.25973	2.77E-11	1211	2.77E-11	344	2.77E-11	103	1.03E-13	191	3.37E-14	74	2.75E-14	66
1,1,1-Trifluoro-2-methoxyethane	460-43-5	HFE-263mf	CF3CH2OCH3	0.0767	0.046	1.75E-13	8	1.75E-13	2	1.75E-13	1	4.08E-16	1	2.10E-16	0	1.71E-16	0
1,1,2,2-Tetrafluoro-1-(trifluoromethoxy)ethane	690-22-2	HFE-263m1	CF3OCH2CH3	0.3973	0.12571	2.47E-12	108	2.47E-12	31	2.47E-12	9	5.99E-15	11	2.97E-15	7	2.43E-15	6
3,3,3-Trifluoropropan-1-ol	2240-88-2		CF3CH2CH2OH	0.0411	0.02582	5.25E-14	2	5.25E-14	1	5.25E-14	0	1.22E-16	0	6.31E-17	0	5.16E-17	0
1,1,1,2,2-Pentafluoro-2-(1,1,2,2-tetrafluoroethoxy)ethane	134769-21-4	HFE-329mcc2	CHF2CF2OCF2CF3	25	0.54542	1.79E-10	7837	3.20E-10	3967	3.26E-10	1210	3.83E-12	7075	1.46E-12	3201	4.95E-13	1193
2-(Difluoromethoxy)-1,1,1,3,3,3-hexafluoropropane	26103-08-2	HFE-338mmz1	(CF3)2CHOCHF2	22.3	0.45247	1.55E-10	6750	2.58E-10	3201	2.61E-10	969	3.20E-12	5910	1.09E-12	2393	3.61E-13	871
1,1,1,2,2-Pentafluoro-2-(2,2,2-trifluoroethoxy)ethane	156053-88-2	HFE-338mcf2	CF3CH2OCF2CF3	7.5	0.45353	8.19E-11	3576	8.80E-11	1091	8.80E-11	327	9.46E-13	1747	1.26E-13	276	8.92E-14	215
1,1,1,3,3,3-Hexafluoro-2-(fluoromethoxy)propane	28523-86-6	Sevoflurane (HFE-347mmz1)	(CF3)2CHOCH2F	1.9	0.3083	1.65E-11	721	1.65E-11	205	1.65E-11	61	5.21E-14	96	2.00E-14	44	1.64E-14	39
1,1,1,2,2,3,3-Heptafluoro-3-methoxypropane	375-03-1	HFE-347mcc3 (HFE-7000)	CH3OCF2CF2CF3	5.1	0.33902	4.78E-11	2087	4.88E-11	605	4.88E-11	181	3.75E-13	693	6.10E-14	134	4.89E-14	118
1-(2,2-Difluoroethoxy)-1,1,2,2,2-pentafluoroethane	171182-95-9	HFE-347mcf2	CHF2CH2OCF2CF3	6.7	0.43147	7.74E-11	3380	8.15E-11	1011	8.15E-11	303	8.06E-13	1490	1.10E-13	241	8.23E-14	199
1,1,2,2-Tetrafluoro-1-(2,2,2-trifluoroethoxy)ethane	406-78-0	HFE-347pcf2	CHF2CF2OCH2CF3	6.1	0.482	7.98E-11	3484	8.29E-11	1028	8.29E-11	308	7.58E-13	1400	1.08E-13	237	8.35E-14	201
1,1,1,2,3,3,3-Heptafluoro-2-methoxypropane	22052-84-2	HFE-347mmy1	(CF3)2CFOCH3	3.7	0.31824	3.31E-11	1443	3.32E-11	412	3.32E-11	123	1.80E-13	332	4.06E-14	89	3.31E-14	80
1,1,1,2,3,3-Hexafluoro-3-methoxypropane	382-34-3	HFE-356mec3	CH3OCF2CHFCF3	2.5	0.28845	2.23E-11	975	2.23E-11	277	2.23E-11	83	8.34E-14	154	2.71E-14	60	2.22E-14	53
Bis(2,2,2-trifluoroethyl)ether	333-36-8	HFE-356mff2	CF3CH2OCH2CF3	0.3507	0.19032	2.07E-12	90	2.07E-12	26	2.07E-12	8	4.99E-15	9	2.49E-15	5	2.03E-15	5
1-(2,2-Difluoroethoxy)-1,1,2,2-tetrafluoroethane	50807-77-7	HFE-356pcf2	CHF2CH2OCF2CHF2	6	0.37839	6.78E-11	2962	7.03E-11	872	7.03E-11	261	6.34E-13	1171	9.11E-14	200	7.08E-14	171
3-(Difluoromethoxy)-1,1,2,2-tetrafluoropropane	35042-99-0	HFE-356pcf3	CHF2OCH2CF2CHF2	3.5	0.3775	4.08E-11	1782	4.09E-11	508	4.09E-11	152	2.09E-13	386	5.00E-14	110	4.08E-14	98
1,1,2,2,3,3-Hexafluoro-1-methoxypropane	160620-20-2	HFE-356pcc3	CH3OCF2CF2CHF2	2.5	0.30271	2.34E-11	1024	2.34E-11	291	2.34E-11	87	8.75E-14	162	2.85E-14	62	2.33E-14	56
1,1,1,3,3,3-Hexafluoro-2-methoxypropane	13171-18-1	HFE-356mmz1	(CF3)2CHOCH3	0.1781	0.12472	6.88E-13	30	6.88E-13	9	6.88E-13	3	1.63E-15	3	8.27E-16	2	6.77E-16	2
1,1,1,2,2-Pentafluoro-3-methoxypropane	378-16-5	HFE-365mcf3	CF3CF2CH2OCH3	0.0685	0.05758	1.36E-13	6	1.36E-13	2	1.36E-13	1	3.17E-16	1	1.63E-16	0	1.33E-16	0
1-Ethoxy-1,1,2,2-tetrafluoroethane	512-51-6	HFE-374pc2	CHF2CF2OCH2CH3	0.2082	0.1316	1.06E-12	46	1.06E-12	13	1.06E-12	4	2.51E-15	5	1.27E-15	3	1.04E-15	3
4,4,4-Trifluorobutan-1-ol	461-18-7		CF3(CH2)2CH2OH	0.0148	0.00642	4.18E-15	0	4.18E-15	0	4.18E-15	0	9.72E-18	0	5.03E-18	0	4.11E-18	0
1,1,1,3,3,3-Hexafluoro-2-(trifluoromethyl)-2-propanol	2378-02-01		(CF3)3COH		0.38178
2,2,3,3,4,4,5,5-Octafluorocyclopentanol	16621-87-7		cyc (-(CF2)4CH(OH)-)	0.3014	0.15616	1.15E-12	50	1.15E-12	14	1.15E-12	4	2.77E-15	5	1.39E-15	3	1.14E-15	3
1-(Difluoromethoxy)-2-((difluoromethoxy)difluoromethoxy)-1,1,2,2-tetrafluoroethane	188690-77-9	HFE-43-10pccc124 (H-Galden 1040x, HG-11)	CHF2OCF2OCF2CF2OCHF2	14.1	1.03008	2.07E-10	9038	2.73E-10	3384	2.73E-10	1014	3.62E-12	6680	7.44E-13	1633	2.96E-13	714
1,1,1,2,2,3,3,4,4-Nonafluoro-4-methoxybutane	219484-64-7	HFE-449s1 (HFE-7100)	C4F9OCH3	4.8	0.35965	3.83E-11	1674	3.89E-11	483	3.89E-11	145	2.81E-13	519	4.84E-14	106	3.90E-14	94
na	163702-07-6	n-HFE-7100	CF3CF2CF2CF2OCH3	4.8	0.42497	4.53E-11	1978	4.60E-11	571	4.60E-11	171	3.32E-13	613	5.72E-14	125	4.61E-14	111
na	163702-08-7	i-HFE-7100	(CF3)2CFCF2OCH3	4.8	0.34118	3.64E-11	1588	3.69E-11	458	3.69E-11	137	2.67E-13	492	4.59E-14	101	3.70E-14	89
1-Ethoxy-1,1,2,2,3,3,4,4,4-nonafluorobutane		HFE-569sf2 (HFE-7200)	C4F9OC2H5	0.8	0.3007	5.14E-12	224	5.14E-12	64	5.14E-12	19	1.31E-14	24	6.19E-15	14	5.06E-15	12
na	163702-06-5	i-HFE-7200	(CF3)2CFCF2OCH2CH3	0.63	0.21579	2.90E-12	127	2.90E-12	36	2.90E-12	11	7.25E-15	13	3.50E-15	8	2.86E-15	7
3-Methoxyperfluoro(2-methylpentane)	132182-92-4	HFE-7300	(CF3)2CFCF(OC2H5)CF2CF2CF3	5.24	0.48	3.35E-11	1463	3.43E-11	425	3.43E-11	127	2.71E-13	500	4.31E-14	94	3.44E-14	83
3-Ethoxyperfluoro(2-methylhexane)	297730-93-9	HFE-7500	n-C3F7CF(OC2H5)CF(CF3)2	0.3	0.27	1.10E-12	48	1.10E-12	14	1.10E-12	4	2.64E-15	5	1.33E-15	3	1.09E-15	3
Bis(difluoromethoxy)difluoromethane	78522-47-1	HFE-236ca12 (HG-10)	CHF2OCF2OCHF2	26.5	0.64763	2.79E-10	12173	5.14E-10	6374	5.26E-10	1953	6.03E-12	11149	2.43E-12	5320	8.39E-13	2023
1,2-Bis(difluoromethoxy)-1,1,2,2-tetrafluoroethane	188690-78-0	HFE-338pcc13 (HG-01)	CHF2OCF2CF2OCHF2	13.4	0.87037	2.18E-10	9517	2.81E-10	3484	2.81E-10	1044	3.72E-12	6863	7.23E-13	1585	3.01E-13	725
1,1,1,3,3,3-Hexafluoropropan-2-ol	920-66-1	HFIP	(CF3)2CHOH	1.9	0.27363	1.75E-11	762	1.75E-11	216	1.75E-11	65	5.51E-14	102	2.11E-14	46	1.73E-14	42
1-(Difluoromethoxy)-2-(2-(difluoromethoxy)-1,1,2,2-tetrafluoroethoxy)-1,1,2,2-tetrafluoroethane	205367-61-9	HG-02	CHF2(OCF2CF2)2OCHF2	26.9	1.15	2.62E-10	11420	4.86E-10	6032	4.99E-10	1851	5.68E-12	10496	2.31E-12	5075	8.05E-13	1942
1,1,3,3,4,4,6,6,7,7,9,9,10,10,12,12-Hexadecafluoro-2,5,8,11-tetraoxadodecane	173350-37-3	HG-03	CHF2(OCF2CF2)3OCHF2	26.9	1.429	2.44E-10	10658	4.54E-10	5630	4.65E-10	1727	5.30E-12	9796	2.16E-12	4737	7.51E-13	1812
(2,2,2-Trifluoroethoxy)ethene	406-90-6	Fluroxene	CF3CH2OCH=CH2	0.0099	0.011	4.85E-15	0	4.85E-15	0	4.85E-15	0	1.13E-17	0	5.83E-18	0	4.77E-18	0
2-Ethoxy-3,3,4,4,5-pentafluorotetrahydro-2,5-bis[1,2,2,2-tetrafluoro-1-(trifluoromethyl)ethyl]-furan	920979-28-8		C12H5F19O2	0.81	0.489	4.12E-12	180	4.12E-12	51	4.12E-12	15	1.06E-14	19	4.97E-15	11	4.06E-15	10
Difluoro(methoxy)methane	359-15-9		CH3OCHF2	1.1	0.15251	1.15E-11	504	1.15E-11	143	1.15E-11	43	3.09E-14	57	1.39E-14	31	1.14E-14	27
1,1,2,2-Tetrafluoro-1,2-dimethoxyethane	73287-23-7	HG'-01	CH3OCF2CF2OCH3	1.7	0.28919	1.71E-11	747	1.71E-11	212	1.71E-11	64	5.15E-14	95	2.07E-14	45	1.69E-14	41
1,1,2,2-Tetrafluoro-1-methoxy-2-(1,1,2,2-tetrafluoro-2-methoxyethoxy)ethane	485399-46-0	HG'-02	CH3O(CF2CF2O)2CH3	1.7	0.56162	1.94E-11	846	1.94E-11	240	1.94E-11	72	5.83E-14	108	2.34E-14	51	1.92E-14	46
3,3,4,4,6,6,7,7,9,9,10,10-Dodecafluoro-2,5,8,11-tetraoxadodecane	485399-48-2	HG'-03	CH3O(CF2CF2O)3CH3	1.7	0.76238	1.86E-11	810	1.86E-11	230	1.86E-11	69	5.58E-14	103	2.25E-14	49	1.84E-14	44
1,1,1,2,3,3-Hexafluoro-3-(trifluoromethoxy)propane	428454-68-6	HFE-329me3	CF3CFHCF2OCF3	33.6	0.4893	1.76E-10	7697	3.73E-10	4624	3.93E-10	1459	4.01E-12	7409	1.96E-12	4293	7.65E-13	1845
1-(Difluoromethoxy)-1,1,2,3,3,3-hexafluoropropane	56860-85-6	HFE-338mec3	CF3CFHCF2OCF2H		0.51909
3,3,4,4,5,5,6,6,7,7,7-Undecafluoroheptan-1-ol	185689-57-0		CF3(CF2)4CH2CH2OH	0.0466	0.05395	4.51E-14	2	4.51E-14	1	4.51E-14	0	1.05E-16	0	5.42E-17	0	4.43E-17	0
3,3,4,4,5,5,6,6,7,7,8,8,9,9,9-Pentadecafluorononan-1-ol	755-02-2		CF3(CF2)6CH2CH2OH	0.0466	0.05983	3.80E-14	2	3.80E-14	0	3.80E-14	0	8.85E-17	0	4.56E-17	0	3.73E-17	0
3,3,4,4,5,5,6,6,7,7,8,8,9,9,10,10,11,11,11-Nonadecafluoroundecan-1-ol	87017-97-8		CF3(CF2)8CH2CH2OH	0.0466	0.04527	2.31E-14	1	2.31E-14	0	2.31E-14	0	5.39E-17	0	2.78E-17	0	2.27E-17	0
2-Chloro-1,1,2-trifluoro-1-methoxyethane	425-87-6		CH3OCF2CHClF	1.43	0.21138	1.15E-11	501	1.15E-11	142	1.15E-11	43	3.26E-14	60	1.39E-14	30	1.13E-14	27
1-(Difluoro(trifluoromethoxy)methoxy)-1,1,2,3,3,3-hexafluoro-2-(trifluoromethoxy)propane	1309353-34-1	PFPMIE (perfluoropolymethylisopropyl)	CF3OCF(CF3)CF2OCF2OCF3	800	0.6399	1.85E-10	8066	8.79E-10	10901	3.48E-09	12906	4.99E-12	9211	5.19E-12	11383	5.37E-12	12946
1,1,2-Trifluoro-2-(trifluoromethoxy)ethene	1187-93-5	HFE-216	CF3OCF=CF2	0.0044	0.00587	8.74E-16	0	8.74E-16	0	8.74E-16	0	2.03E-18	0	1.05E-18	0	8.59E-19	0
Perfluoroethyl formate	313064-40-3		CF3CF2OCHO	3.6	0.408	5.03E-11	2198	5.05E-11	626	5.05E-11	188	2.66E-13	491	6.18E-14	135	5.04E-14	121
2,2,2-Trifluoroethyl formate	32042-38-9		CF3CH2OCHO	0.5479	0.192	4.64E-12	202	4.64E-12	57	4.64E-12	17	1.15E-14	21	5.58E-15	12	4.56E-15	11
1,1,1,3,3,3-Hexafluoropropan-2-yl formate	856766-70-6		(CF3)2CHOCHO	3.1	0.255	2.27E-11	992	2.27E-11	282	2.27E-11	84	1.02E-13	189	2.77E-14	61	2.26E-14	55
Vinyl 2,2,2-trifluoroacetate	433-28-3		CF3C(O)OCH=CH2	0.0039	0.00433	6.76E-16	0	6.76E-16	0	6.76E-16	0	1.57E-18	0	8.13E-19	0	6.64E-19	0
Ethyl 2,2,2-trifluoroacetate	383-63-1		CF3C(O)OCH2CH3	0.0603	0.0559	1.34E-13	6	1.34E-13	2	1.34E-13	0	3.12E-16	1	1.61E-16	0	1.31E-16	0
Allyl 2,2,2-trifluoroacetate	383-67-5		CF3C(O)OCH2CH=CH2	0.0034	0.00493	6.18E-16	0	6.18E-16	0	6.18E-16	0	1.43E-18	0	7.43E-19	0	6.07E-19	0
Methyl 2,2,2-trifluoroacetate	431-47-0		CF3C(O)OCH3	1	0.158	6.96E-12	304	6.96E-12	86	6.96E-12	26	1.83E-14	34	8.40E-15	18	6.87E-15	17
2,2,3,3,4,4,4-Heptafluorobutan-1-ol	375-01-9		CF3CF2CF2CH2OH	0.55	0.19895	3.09E-12	135	3.09E-12	38	3.09E-12	11	7.63E-15	14	3.72E-15	8	3.04E-15	7
1,1,2-Trifluoro-2-(trifluoromethoxy)ethane	84011-06-3		CHF2CHFOCF3	9	0.35266	9.50E-11	4149	1.07E-10	1321	1.07E-10	396	1.27E-12	2347	1.76E-13	385	1.09E-13	262
1-Ethoxy-1,1,2,3,3,3-hexafluoropropane	380-34-7		CF3CHFCF2OCH2CH3	0.4027	0.1931	2.24E-12	98	2.24E-12	28	2.24E-12	8	5.43E-15	10	2.69E-15	6	2.20E-15	5
1,1,1,2,2,3,3-Heptafluoro-3-(1,2,2,2-tetrafluoroethoxy)propane	3330-15-2		CF3CF2CF2OCHFCF3	59.4	0.59136	1.98E-10	8648	5.64E-10	6995	6.93E-10	2571	4.88E-12	9009	3.32E-12	7286	1.85E-12	4473
2,2,3,3-Tetrafluoropropan-1-ol	76-37-9		CHF2CF2CH2OH	0.2548	0.11226	1.22E-12	53	1.22E-12	15	1.22E-12	5	2.91E-15	5	1.47E-15	3	1.20E-15	3
2,2,3,4,4,4-Hexafluorobutan-1-ol	382-31-0		CF3CHFCF2CH2OH	0.3671	0.22679	2.58E-12	113	2.58E-12	32	2.58E-12	10	6.23E-15	12	3.10E-15	7	2.54E-15	6
1,1,2,2-Tetrafluoro-3-methoxypropane	60598-17-6		CHF2CF2CH2OCH3	0.0712	0.05155	1.42E-13	6	1.42E-13	2	1.42E-13	1	3.31E-16	1	1.70E-16	0	1.39E-16	0
1,1,1,2,2,4,5,5,5-Nonafluoro-4-(trifluoromethyl)-3-pentanone	756-13-8	perfluoro-2-methylpentan-3-one	CF3CF2C(O)CF(CF3)2	0.0192	0.0282	9.65E-15	0	9.65E-15	0	9.65E-15	0	2.24E-17	0	1.16E-17	0	9.48E-18	0
3,3,3-Trifluoropropanal	460-40-2		CF3CH2CHO	0.0082	0.00516	2.13E-15	0	2.13E-15	0	2.13E-15	0	4.95E-18	0	2.56E-18	0	2.10E-18	0
4,4,4-Trifluorobutanal	406-87-1		CF3CH2CH2CHO		0.16274
2-Fluoroethanol	371-62-0		CH2FCH2OH	0.0438	0.01163	4.49E-14	2	4.49E-14	1	4.49E-14	0	1.05E-16	0	5.40E-17	0	4.41E-17	0
2,2-Difluoroethanol	359-13-7		CHF2CH2OH	0.1671	0.04553	5.23E-13	23	5.23E-13	6	5.23E-13	2	1.24E-15	2	6.29E-16	1	5.14E-16	1
2,2,2-Trifluoroethanol	75-89-8		CF3CH2OH	0.4575	0.11716	3.02E-12	132	3.02E-12	37	3.02E-12	11	7.38E-15	14	3.64E-15	8	2.98E-15	7
1,1,3,3,4,4,6,6,7,7,9,9,10,10,12,12,13,13,15,15-eicosafluoro-2,5,8,11,14-Pentaoxapentadecane	173350-38-4	HG-04	CHF2O(CF2CF2O)4CHF2	26.9	1.461	2.00E-10	8725	3.72E-10	4609	3.81E-10	1414	4.34E-12	8019	1.77E-12	3878	6.15E-13	1484
Methyl-perfluoroheptene-ethers			CH3OC7F13	0.3041	0.2695	1.28E-12	56	1.28E-12	16	1.28E-12	5	3.06E-15	6	1.54E-15	3	1.26E-15	3
1,1,1-Trifluoropropan-2-one	421-50-1	3,3,3-Trifluoroacetone	CF3C(O)CH3	0.014	0.01079	7.61E-15	0	7.61E-15	0	7.61E-15	0	1.77E-17	0	9.14E-18	0	7.47E-18	0
1,1,1-Trifluorobutan-2-one	381-88-4		CF3C(O)CH2CH3	0.018	0.01	8.05E-15	0	8.05E-15	0	8.05E-15	0	1.87E-17	0	9.68E-18	0	7.91E-18	0
2,2,2-Trifluoroethanal	75-90-1		CF3CHO		0.16681
2,2,3,3,3-Pentafluoropropanal	422-06-0		CF3CF2CHO		0.20177
2,2,3,3,4,4,4-Heptafluorobutanal	375-02-0		CF3CF2CF2CHO		0.25043
2,2,3,3,4,4,5,5,5-Nonafluoropentanal	375-53-1		CF3CF2CF2CF2CHO		0.28559
2-Propenoyl chloride	814-68-6	Acryloyl chloride	CH2=CHC(O)Cl		0.14622
Acetyl chloride	75-36-5		CH3COCl		0.10825
1-chloro-2-ethoxyethane	628-34-2		C4H9ClO		0.0992
2-Chloroethanol	107-07-3		CH2ClCH2OH		0.05714
2-(chloromethyl)oxirane	106-89-8		C3H5ClO		0.05157
1-Chloropropan-2-one	78-95-5		CH3C(O)CH2Cl		0.03846
1-chloro-2-(2-chloroethoxy)ethane	111-44-4		CH2ClCH2OCH2CH2Cl		0.11457
2-chloroethyl vinyl ether	110-75-8	2ClEVE	ClCH2CH2OCH=CH2	0.0003	0.001	1.81E-17	0	1.81E-17	0	1.81E-17	0	4.21E-20	0	2.18E-20	0	1.78E-20	0
(Chlorometoxy)ethane	3188-13-4		CH3CH2OCH2Cl		0.10576
Chloro(methoxy)methane	107-30-2		CH3OCH2Cl		0.09187
Ethyl carbonochloridate	541-41-3		CH3CH2OC(O)Cl		0.25688
1-Fluoropropan-2-one	430-51-3		CH3C(O)CH2F		0.04611
1,1,1,3,3,3-hexafluoropropan-2-one	684-16-2		CF3C(O)CF3		0.28861
Trifluoroacetic acid	76-05-1		CF3C(O)OH		0.35909
Trifluoroacetic anhydride	407-25-0		CF3C(O)OC(O)CF3		0.5074
Methacryloyl chloride	920-46-7		CH2=C(CH3)C(O)Cl		0.11578
Hydrocarbons
Ethane	74-84-0		C2H6	0.1589	0.00124	3.70E-14	2	3.70E-14	0	3.70E-14	0	8.73E-17	0	4.45E-17	0	3.64E-17	0
Benzene	71-43-2		C6H6		0.00288
Methylbenzene	108-88-3	Toulene	C6H5(CH3)		0.01446
1,2-Dimethylbenzene	95-47-6	o-Xylene	o-C6H4(CH3)2		0.01931
1,3-Dimethylbenzene	108-38-3	m-Xylene	m-C6H4(CH3)2		0.02565
1,4-Dimethylbenzene	106-42-3	p-Xylene	o-C6H4(CH3)2		0.02581
Propane	74-98-6		C3H8	0.0356	0.00037	1.68E-15	0	1.68E-15	0	1.68E-15	0	3.91E-18	0	2.02E-18	0	1.65E-18	0
Butane	106-97-8		n-C4H10	0.0186	0.00029	5.28E-16	0	5.28E-16	0	5.28E-16	0	1.23E-18	0	6.35E-19	0	5.19E-19	0
2-Methylpropane	75-28-5	Isobutane	i-C4H10		0.02327
1-Butene	106-98-9		CH3CH2CH=CH2		0.03017
1-Nonene	124-11-8		n-C7H15CH=CH2		0.02991
(1S,5S)-2,6,6-trimethylbicyclo[3.1.1]hept-2-ene	7785-26-4	alpha-pinene	C10H16#		0.01923
(1S,5S)-6,6-dimethyl-2-methylenebicyclo[3.1.1]heptane	18172-67-3	beta-pinene	C10H16#		0.02934
(4R)-1-methyl-4-prop-1-en-2-ylcyclohexene	5989-27-5	D-Limonene	C10H16#		0.0375
1-Methyl-4-(1-methylethenyl)-cyclohexene	138-86-3	DL-Limonene	C10H16#		0.0231
3,7,7-Trimethyl-bicyclo[4.1.0]hept-2-ene	554-61-0	2-Carene	C10H16#		0.02188
3,7,7-Trimethyl-bicyclo[4.1.0]hept-3-ene	13466-78-9	3-Carene	C10H16#		0.01929
7-Methyl-3-methylene-1,6-octadiene	123-35-3	Myrcene	C10H16#		0.05366
1-Ethyl-2-methylbenzene2	611-14-3	o-Ethyltoluene	C9H12		0.02582
1-Ethyl-4-methylbenzene	622-96-8	p-Ethyltoluene	C9H12		0.02738
1,3-Butadiene	106-99-0		CH2=CHCH=CH2		0.04932
Pentane	109-66-0		n-C5H12		0.00527
2-Methylbutane	78-78-4	Isopentane	(CH3)2CHCH2CH3		0.00594
2-Methyl-1,3-butadiene	78-79-5		CH2=C(CH3)CH=CH2		0.04584
Heptane	142-82-5		n-C7H16		0.00619
Naphtalene	91-20-3		C10H8#		0.06022
Octane	111-65-9		n-C8H18		0.00731
Ethylbenzene	100-42-5	Styrene	C6H5CH=CH2		0.04625
Decane	124-18-5		n-C10H22		0.00899
Hexadecane	544-76-3		n-C16H34		0.02856
Pentadecane	629-62-9		n-C15H32		0.03197
1-ethenyl-3-methylbenzene	100-80-1	m-vinyl toluene	CH3C6H4CH=CH2		0.04753
1,2-Propadiene	463-49-0	Allene	CH2=C=CH2		0.05182
Ethyne	74-86-2	Acetylene	C2H2		0.04107
4-Vinylcyclohexene	100-40-3		C8H12#		0.03402
4-Methyl-1-pentene	691-37-2		(CH3)2CHCH2CH=CH2		0.03217
3-Methylpentane	96-14-0		CH3CH2CH(CH3)CH2CH3		0.00813
3-Methylhexane	589-34-4		CH3CH2CH(CH3)CH2CH2CH3		0.00854
3-Methyl-1-butene	563-45-1		(CH3)2CHCH=CH2		0.02913
1-Ethyl-3-methylbenzene	620-14-4	m-Ethyltoluene	C9H12#		0.0263
2,4,4-Trimethyl-1-pentene	107-39-1		(CH3)3CCH2C(CH3)=CH2		0.02945
2,3-Dimethylbutane	79-29-8	diisopropyl	(CH3)2CHCH(CH3)2		0.00825
2,2,4-Trimethyl-2-pentene	107-40-4		(CH3)3CCH=C(CH3)2		0.02083
2,2-Dimethylbutane	75-83-2	Neohexane	(CH3)3CCH2CH3		0.00734
2-Methyl-1-pentene	763-29-1		CH3CH2CH2C(CH3)=CH2		0.02643
2-Methyl-1-butene	563-46-2		CH3CH2C(CH3)=CH2		0.0269
2-Butene	107-01-7		CH3CH=CHCH3		0.01569
1,2,3,5-Tetramethylbenzene	527-53-7		C10H14#		0.02048
1,2,3,4-Tetramethylbenzene	488-23-3		C10H14#		0.02218
1,2,3,4-Tetrahydronaphthalene	119-64-2	Tetralin	C10H12#		0.02298
1-Pentene	109-67-1		n-C3H7CH=CH2		0.02207
1-Octene	111-66-0		n-C6H13CH=CH2		0.02975
1-Hexene	592-41-6		n-C4H9CH=CH2		0.03061
1-Butyne	107-00-6		CH3CH2C≡CH		0.01073
Hexane	110-54-3		n-C6H14		0.00536
1-Heptene	n-C5H11CH=CH2	n-Heptene			0.0315
Nonane	111-84-2		n-C9H20		0.00792
Tridecane	629-50-5		n-C13H28		0.0128
Undecane	1120-21-4		n-C11H24		0.00937
2-Pentene (Z)	627-20-3		(Z)-(CH3)2CHCH=CHCH3		0.01248
4-Methyl-2-pentene (Z)	691-38-3		(Z)-(CH3)2CHCH=CHCH3		0.01748
(1-Methylethyl)benzene	98-82-8	Cumene	C6H5CH(CH3)2		0.02123
Cyclodecane	293-96-9		cyc-C10H20		0.00888
Cycloheptane	291-64-5		cyc-C7H14		0.00643
Cycloheptene	628-92-2		cyc-C7H12		0.01341
Cyclohexene	110-83-8		cyc-C6H10		0.01156
Cyclooctane	292-64-8		cyc-C8H16		0.00865
Cyclopentane	287-92-3		cyc-C5H10		0.0041
Cyclopentene	142-29-0		cyc-C5H8		0.01319
Cyclopropane	75-19-4		cyc-C3H6		0.02325
Ethyl benzene	100-41-4		C6H5CH2CH3		0.02184
Ethene	74-85-1	Ethylene	CH2=CH2		0.0391
Propylbenzene	103-65-1	Isocumene	C6H5CH2CH2CH3		0.01746
2,2,4-trimethylpentane	540-84-1	Isooctane	(CH3)2CHCH2C(CH3)3		0.00992
Propyne	74-99-7	Methyl acetylene	CH3C≡CH		0.00818
(1-Methylpropyl)benzene	135-98-8	sec-Butylbenzene	C6H5CH(CH3)CH2CH3		0.02207
(1,1-Dimethylethyl)benzene	98-06-6	tert-Butylbenzene	C6H5C(CH3)3		0.02852
2-Pentene (E)	646-04-8		(E)-(CH3)2CHCH=CHCH3		0.02438
Alcohols, ethers and other oxygenated hydrocarbons
2,4,6-Trimethyl-1,3,5-Trioxane	123-63-7	Paraldehyde	C6H12O3		0.2674
Cyclohexanol	108-93-0		cyc-C6H11-OH		0.05961
Cyclohexanone	108-94-1		cyc-C6H10=O		0.02425
Acetone	67-64-1		CH3C(O)CH3		0.00002
Acetaldehyde	75-07-0		CH3CHO		0.01748
1-Penten-3-ol	616-25-1		CH2=CHCHOHCH2CH3		0.07642
3-Methylbutanal	590-86-3	Isovaleraldehyde	(CH3)2CHCH2CHO		0.02238
2-Pentanone	107-87-9	Methyl propyl ketone	CH3C(O)CH2CH2CH3		0.03554
Pentanal	110-62-3	Valeraldehyde	n-C4H9CHO		0.01533
2,3-Dimethylfuran	14920-89-9		C6H8O#		0.04548
2,5-Dimethylfuran	625-86-5		C6H8O#		0.05498
3,3-Dimethyl-2-pentanol	19781-24-9		CH3CHOHC(CH3)2CH2CH3		0.06914
4-Methylpenanoic acid	646-07-1	4-Methylvaleric acid	(CH3)2CHCH2CH2COOH		0.12913
Methyl 2-methylbutanoate	868-57-5		CH3CH2CH(CH3)C(O)OCH3		0.12717
Methyl 2,2-dimethylpropanoate	598-98-1	Methyl pivalate	(CH3)3CC(O)OCH3		0.11981
4-hydroxy-4-methyl-2-pentanone	123-42-2	Diacetone alcohol	CH3C(O)CH2COH(CH3)2		0.09121
4-Penten-1-ol	821-09-0		CH2=CHCH2CH2CH2OH		0.07242
Acetic acid	64-19-7		CH3COOH		0.10905
2-Propenal	107-02-8	Acrolein	CH2=CHCHO		0.05119
Benzaldehyde	100-52-7		C6H5CHO		0.05778
Benzylalcohol	100-51-6		C6H5CH2OH		0.05901
Methoxymethane	115-10-6	Dimethyl ether	CH3OCH3		0.06218
Ethanol	64-17-5		CH3CH2OH		0.04394
Ethyl formate	109-94-4		CH3CH2OCHO		0.1297
1-Hydroxy-2-propanone	116-09-6	Acetol	CH3C(O)CH2OH		0.07131
Etheneoxyethane	109-92-2	Ethyl vinyl ether	CH2=CHOCH2CH3		0.11827
2-Butanone	78-93-3	Methylethyl ketone	CH3CH2C(O)CH3		0.03348
Formic acid dimer	14523-98-9		(HCOOH)2		0.18742
Furan	110-00-9		cyc-C4H4O		0.07122
Furfuryl alcohol	98-00-0		C5H6O2#		0.10099
2,3-Butanedione	431-03-8	Biacetyl	CH3C(O)C(O)CH3		0.04404
2,6-Dimethoxyphenol	91-10-1		C8H10O3		0.18474
2-Hexanol	626-93-7		n-C4H9CHoHCH3		0.05616
4-Methyl-1-pentanol	626-89-1		(CH3)2CHCH2CH2CH2OH		0.05174
2-Methylfuran	534-22-5		C5H6O#		0.05356
2-Nonanone	821-55-6		n-C7H15-C(O)CH3		0.04105
3,5,5-trimethylcyclohex-2-en-1-one	78-59-1	Isophorone	C9H14O#		0.03446
2-Pentylfuran	3777-69-3		C9H14O#		0.05399
1-Methyl-4-(1-methylethenyl)-7-oxabicyclo[4.1.0]heptane	1195-92-2	Limonene oxide	C9H14O#		0.05648
3-methylphenol	108-39-4	m-Cresol	CH3C6H4OH		0.09721
5-methyl-2-(1-methylethyl)-cyclohexanol	1490-04-6	Menthol	C10H20O#		0.04889
2-methyl-3-pentanone	565-69-5		CH3CH2C(O)CH(CH3)2	0.015	0.02	1.69E-14	1	1.69E-14	0	1.69E-14	0	3.92E-17	0	2.03E-17	0	1.66E-17	0
Ethyl methyl ether	540-67-0		CH3CH2OCH3	0.0055	0.0016	8.25E-16	0	8.25E-16	0	8.25E-16	0	1.91E-18	0	9.91E-19	0	8.10E-19	0
Methyl butyl ether	628-28-4		n-C4H9-OCH3		0.07528
3-Pentanol	584-02-1		CH3CH2CHOHCH2CH3		0.05754
5-Methyl-2-hexanone	110-12-3	Methyl isoamyl ketone	(CH3)2CHCH2CH2C(O)CH3		0.03601
Methyl methacrylate	80-62-6		CH3C(=CH2)C(O)OCH3		0.13445
Ethyl Prop-2-enoate	140-88-5	Ethyl acrylate	CH2CHCOOC2H5		0.168
Methyl propanoate	554-12-1		CH3OC(O)CH2CH3		0.10999
Acetic acid ethyl ether	141-78-6		CH3C(O)OCH2CH3		0.11506
2-Methyl propanoic acid	79-31-2	Isobutyric acid	(CH3)2CHCOOH		0.14609
Methyl salicylate	119-36-8		C8H8O3#		0.21569
Methoxyethene	107-25-5	Methyl vinyl ether	CH2=CH2CHO		0.10471
Propanal	123-38-6	Propion aldehyde	CH3CH2CHO		0.02108
3-Methoxyphenol	150-19-6		C7H8O2#		0.18038
2-Methoxyphenol	90-05-1	Guaiacol	C7H8O2#		0.14049
3-Methylfuran	930-27-8		C5H6O#		0.05356
5-Nonanol	623-93-8		(CH3CH2CH2)2CHOH		0.0512
2-Propenoic acid	79-10-7	Acrylic acid	CH2=CHCOOH		0.15996
2-Oxopropanal	79-98-8	Methylglyoxal	CH3C(O)CHO		0.02071
1,3,3-trimethyl-2-oxabicyclo[2.2.2]octane	470-82-6	Cineole	C10H18O#		0.08947
Ethyl benzoate	93-89-0		C9H10O2#		0.15348
Furfural	98-01-1		C5H4O2#		0.09613
(2E)-3,7-dimethyl-2,6-octadien-1-ol	106-24-1	Geraniol	C10H18O#		0.08363
2-Hydroxyacetaldehyde	141-46-8	Glycoaldehyde	C2H4O2		0.06338
Ethandial	107-22-2	Glyoxal	CHOCHO		0.00293
Hexyl acetate	142-92-7		(n-C6H13)OC(O)CH3		0.1249
Octanoic acid	124-07-2		(n-C7H15)COOH		0.11513
Isopentyl acetate	123-92-2		(CH3)2CHCH2CH2OC(O)CH3		0.12988
Methyl-3-oxobutanoate	105-45-3	Methyl acetoacetate			0.14576
Phenol	108-95-2		C6H5OH		0.09074
4_methyl-1,3-dioxolan-2-one	108-32-7	Propylene carbonate	C4H6O3#		0.18545
Pentenoic acid	109-52-4	Valeric acid	(n-C4H9)COOH		0.1262
2-Propenol	107-18-6	Allyl alcohol	CH2=CHCH2OH		0.0769
Acetic anhydride	108-24-7	Acetyl acetate	CH3C(O)C(O)CH3		0.03402
3-Methyl-2-pentanone	565-61-7		CH3CH2CH(CH3)C(O)CH3		0.03456
(3-hydroxy-2,2,4-trimethylpentyl) 2-methylpropanoate	77-68-9	Texanol	C12H24O3		0.20108
2-Methyl-2-propenal	78-85-3	Isobutenal	CH2C(CH3)CHO		0.0374
2-Methyl-1-propanal	78-84-2	Isobutyraldehyde	(CH3)2CHCHO		0.02461
2-Methoxyethanol	109-86-4		CH3OCH2CH2OH		0.10615
2-Hexanone	591-78-6		(n-C4H9)C(O)CH3		0.03284
2-Ethyl-1-hexanol	104-76-7		C8H18O#		0.04973
2-Ethoxyethyl acetate	111-15-9		C6H12O3		0.20529
2-Butoxyethanol	111-76-2		(n-C4H9)OCH2CH2OH		0.13385
1,4-Dioxane	123-91-1		C4H8O2#		0.11471
2-Methyloxirane	75-56-9	Propylene oxide	C3H6O2#		0.03909
2-Ethyloxirane	106-88-7	1,2-Epoxybutane	C4H8O#		0.0401
1-Propanol	71-23-8		CH3CH2CH2OH		0.04887
1-Hexanol	111-27-3		(n-C5H11)CH2OH		0.04831
1-Hexanoic acid	142-62-1		(n-C5H11)COOH		0.12533
1-Heptanol	111-70-6		(n-C6H13)CH2OH		0.04886
Butyl acetate	123-86-4		(n-C4H9)OC(O)CH3		0.12435
Butanal	123-72-8	Butyraldehyde	CH3CH2CH2CHO		0.01818
Butanoic acid	107-92-6	Butyric acid	CH3CH2CH2COOH		0.12043
Diethylketone	96-22-0		(CH3CH2)2CO		0.04048
Diisopropyl ether	108-20-3		(CH3)2CHOCH(CH3)2		0.09695
Dimethoxymethane	109-87-5		CH3OCH2OCH3		0.16937
Dimethyl carbonate	616-38-6		(CH3O)2CO		0.11987
1-(3-methoxypropoxy)propan-1-ol	34590-94-8	Dipropylene glycol methyl ether	C7H16O#		0.21786
Dipropyl ether	111-43-3		(CH3CH2CH2)2O		0.09071
Ethyl butyrate	105-54-4		CH3CH2CH2C(O)OCH2CH3		0.14342
Ethylene oxide	75-21-8		cyc-C2H4O		0.04262
2-ethoxy-2-methylpropane	637-92-3	Ethyl tert-butyl ether	(CH3)3COCH2CH3		0.0944
1,2-Dimethoxyethane	110-71-4	Dimethyl glycol	CH3O(CH2)2OCH3		0.13612
3-methyl-1-butanol	123-51-3	Isoamyl alcohol	(CH3)2CHCH2CH2OH		0.0497
Isopropyl acetate	108-21-4		(CH3)2CHOC(O)CH3		0.13929
Methyl acetate	79-20-9		CH3OC(O)CH3		0.0907
Methyl acrylate	96-33-3		CH2=CHC(O)OCH3		0.14602
Methyl benzoate	93-58-3		C6H5C(O)OCH3		0.1287
Methyl formate	107-31-3		CH3OCHO		0.10765
Methyl isobutyl ketone	108-10-1	MIBK	(CH3)2CHCH2C(O)CH3		0.03757
Methyl isobutyrate	547-63-7		(CH3)2CHC(O)OCH3		0.12309
3-methyl-2-butanone	563-80-4	Methyl isopropyl ketone	(CH3)2CHC(O)CH3		0.03513
n-Amyl acetate	628-63-7		(n-C5H11)OC(O)CH3		0.11354
Butanol	71-36-3		CH3CH2CH2CH2OH		0.04972
Vinyl acetate	108-05-4		CH2=CHOC(O)CH3		0.22352
2-Phenyl-oxirane	96-09-3	Styrene oxide	C8H8#		0.05804
2-methyl-2-propanol	75-65-0	t-Butyl alcohol	(CH3)3COH		0.05935
2-Methoxy-2-methylbutane	994-05-8	tert-Amyl methyl ether	CH3CH2C(CH3)2OCH3		0.0782
tert-Butyl acetate	540-88-5		(CH3)3COC(O)CH3		0.13998
tert-Butyl methyl ether	1634-04-4		(CH3)3COCH3		0.07558
Propargyl alcohol	107-19-7		HCCH2OH		0.05545
Propyl acetate	109-60-4		CH3CH2CH2OC(O)CH3		0.12351
Propylene glycol	57-55-6		CH3CHOHCH2OH		0.08697
2-Butanol	78-92-2	sec-Butyl alcohol	CH3CH2CHOHCH3		0.05484
Neopentyl alcohol	75-84-3		(CH3)3CCH2OH		0.043
Octafluorotetrahydrofuran	773-14-8	Octafluorooxolane	c-C4F8O	3000	0.46304	2.41E-10	10526	1.19E-09	14748	5.57E-09	20672	6.54E-12	12083	6.98E-12	15318	7.52E-12	18139
Crotonaldehyde	4170-30-3		CH3CH=CHCHO	0.0005	0	0.00E+00	0	0.00E+00	0	0.00E+00	0	0.00E+00	0	0.00E+00	0	0.00E+00	0
Methyl vinyl ketone	78-94-4	MVK	CH3C(O)CH=CH2	0.0011	0.00027	2.45E-17	0	2.45E-17	0	2.45E-17	0	5.68E-20	0	2.94E-20	0	2.41E-20	0
trans-Crotonaldehyde					0.05265
allyl ether	557-40-4	AE	(CH2=CHCH2)2O	0.0002	0.001	1.31E-17	0	1.31E-17	0	1.31E-17	0	3.04E-20	0	1.58E-20	0	1.29E-20	0
allyl ethyl ether	557-31-3	AEE	CH3CH2OCH2CH=CH2	0.0005	0.001	2.99E-17	0	2.99E-17	0	2.99E-17	0	6.94E-20	0	3.59E-20	0	2.94E-20	0
(Z)-2-hexen-1-ol	928-94-9		CH3CH2CH2CH=CHCH2OH	0.0001	0.03826	2.15E-16	0	2.15E-16	0	2.15E-16	0	5.00E-19	0	2.59E-19	0	2.12E-19	0
(E)-3-hexen-1-ol	928-95-0		CH3CH2CH2CH=CHCH2OH	0.0001	0.03562	2.01E-16	0	2.01E-16	0	2.01E-16	0	4.65E-19	0	2.41E-19	0	1.97E-19	0
Iodocarbons and hydroiodocarbons
Diiodomethane	75-11-6		CH2I2		0.03849
Iodoethane	75-03-6		CH3CH2I		0.0206
Iodomethane	74-88-4		CH3I		0.00876
3-Iodo-1-propene	556-56-9	Allyl iodide	CH2=CHCH2I		0.04236
2-Iodopropane	75-30-9	Isopropyl iodide	(CH3)2CHI		0.03019
2-Iodo-2-methylpropane	558-17-8		(CH3)3CI		0.03194
Nitriles, amines and other nitrogenated hydrocarbons
Acetonitrile	75-05-8	Methyl Cyanide	CH3CN		0.00196
Peroxyacetyl nitrate	2278-22-0		CH3C(O)OONO2		0.17318
Diethylamine	109-89-7		(CH3CH2)2NH2		0.03757
N-Butylamine	109-73-9		(n-CH4H9)NH2		0.06801
Diisopropylamine	108-18-9		((CH3)2CH)2NH		0.04071
Triethylamine	121-44-8		(CH3CH2)3N		0.04786
Dimethylamine	124-40-3		(CH3)2NH		0.03635
Ethylamine	75-04-7		CH3CH2NH2		0.06731
Ethylenediamine	107-15-3		NH2CH2CH2NH2		0.11881
Hydrazine	302-01-2		NH2NH2		0.07586
Isocyanic acid	75-13-8		HNCO		0.0781
Isopropylamine	75-31-0		(CH3)2CHNH2		0.0697
Trimethylamine	75-50-3		(CH3)3N		0.03293
N,N-Diethylaniline	91-66-7		C6H5N(CH2CH3)2		0.0763
Nitrous acid	7782-77-6		HONO		0.14249
2-Methylbenzenamine	95-53-4	o-Toluidine	C7H9N#		0.05512
Piperidine	110-89-4		cyc-C5H11N		0.04411
2-Methylaziridine	75-55-8	Propylenimine	C3H7N#		0.05214
Pentan-2-amine	41444-43-3	2-Pentamine	C5H13N		0.0667
2-Vinylpyridine	100-69-6		C7H7N#		0.05445
Prop-2-enenitrile	107-13-1	Acrylonitrile	CH2=CHCN		0.02692
N,N-diethyl formamide	617-84-5		(CH3CH2)2NCHO		0.06614
Benzonitrile	100-47-0	Phenyl cyanide	C6H5CN		0.02828
Phenylamine	62-53-3	Aniline	C6H5NH2		0.05315
Pentyl nitrate	1002-16-0	amyl nitrate	(n-C5H11)ONO2		0.19458
3-isothiocyanato-1-propene	57-06-7	Allyl isothiocyante	CH2=CHCH2NCS		0.0619
2-Hydroxy-2-methylpropanenitrile	75-86-5	Acetone cyanohydrin	(CH3)2C(OH)CN		0.06932
4-Methylpyridine	108-89-4	4-Picoline	C6H7N#		0.02495
3-Methylpyridine	108-99-6	3-Picoline	C6H7N#		0.02129
2-Methylpyridine	109-06-8	2-Picoline	C6H7N#		0.0237
2-Nitropropane	79-46-9		(CH3)2CHNO2		0.02527
2,4-Diisocyanate-1-methylbenzene	584-84-9	2,4-Toulene diisocyanate	C9H6N2O2#		0.10868
1-Nitropropane	108-03-2		(n-C3H7)NO2		0.02254
1,1-Dimethylhydrazine	57-13-7		(CH3)2NNH2		0.06067
Cadaverine	462-94-2		NH2(CH2)5NH2		0.1475
Chloropicrin	76-06-2		CCl3NO2		0.1521
Cyanogenchloride	506-77-4		CNCl		0.00455
Cyanogen	460-195		NCCN		0.00093
Propanenitrile	107-12-0	Ethyl cyanide	CH3CH2CN		0.00372
3-Butenenitrile	109-75-1	Allyl cyanide	CH2=CHCH2CN	0.0018	0.00026	4.04E-17	0	4.04E-17	0	4.04E-17	0	9.37E-20	0	4.85E-20	0	3.97E-20	0
Ethyl nitrite	109-95-5		CH3CH2ONO		0.18566
2-Methyl-2-propenenitrile	126-98-7	Methylacrylonitrile	CH2=C(CH3)CN		0.0229
Methylamine	74-89-5		CH3NH2		0.059
Methylhydrazine	60-34-4		CH3NHNH2		0.06945
Morpholine	110-91-8		C4H9NO#		0.10782
n-Butyl isocyanate	111-36-4		(n-C4H9)NCO		0.02732
Nitric acid	7697-37-2		HONO2		0.12023
Nitric oxide	10102-43-9		NO		0.00029
Nitrogen dioxide	10102-44-0		NO2		0.00475
Nitromethane	75-52-5		CH3NO2		0.01512
Nitrobenzene	98-95-3		C6H5NO2		0.04527
Nitrosyl chloride	2696-92-6		ClNO		0.02669
Methyl nitrite	624-91-9		CH3ONO		0.13969
Pyridine	110-86-1		cyc-C5H5N		0.01306
Trifluoronitrosomethane	334-99-6		CF3NO		0.13421
2-Methyl-2-butanamine	594-39-8	tert-Amylamine	CH3CH2C(CH3)2NH2		0.07421
Quinoline	91-22-5		C9H7N#		0.06231
Dimethylcarbamoyl chloride	79-44-7		(CH3)2NC(O)Cl		0.13432
Sulfur containing compounds
Carbon disulfide	75-15-0		S=C=S		0.00391
Dimethyl disulfide	624-92-0		CH3SSCH3		0.00769
Dimethyl sulfate	77-78-1		CH3O(SO2)OCH3		0.35697
Dimethyl sulfide	75-18-3		CH3SCH3		0.00546
Dimethyl sulfoxide	67-68-5		(CH3)2S=O		0.06452
Methyl isothiocyanate	556-61-6		CH3NCS		0.02769
Methanethiol	74-93-1	Methyl mercaptan	CH3SH		0.00494
Benzenethiol	108-98-5	Thiophenol	C6H5SH		0.02578
2-Methyl-1-propanethiol	513-44-0		(CH3)2CHCH2SH		0.01209
Carbonyl Sulfide	463-58-1	OCS	COS		0.0162
Diethyl sulfate	64-67-5		CH3CH2O(SO2)OCH2CH3		0.46019
Diethyl sulfide	352-93-2		(CH3CH2)2S		0.01291
Thiirane	420-12-2	Ethylene sulfide	cyc-C2H4S		0.00932
Ethyl mercaptan	75-08-1		CH3CH2SH		0.00849
Sulfur dioxide	05.09.7446		SO2		0.01778
Sulfur trioxide	09.11.7446		SO3		0.03024
Thiophene	110-02-1		cyc-C4H4S		0.0299
Thiophosgene	463-71-8		Cl2C=S		0.18427
Tetrahydrothiophene	110-01-0		cyc-C4H8S		0.0058
Methanesulfonyl chloride	124-63-0		CH3(SO2)Cl		0.12658
Perchloromethyl mercaptan	594-42-3		CCl3SCl		0.12344
Silicon containing compounds
hexamethyldisiloxane	107-46-0		C6H12OSi2#	0.0247	0.047	3.98E-14	2	3.98E-14	0	3.98E-14	0	9.25E-17	0	4.78E-17	0	3.91E-17	0
octamethyltrisiloxane	107-51-7		C8H24O2Si3#	0.0192	0.06	2.61E-14	1	2.61E-14	0	2.61E-14	0	6.07E-17	0	3.14E-17	0	2.57E-17	0
decamethyltetrasiloxane	141-62-8		C10H30O3Si4#	0.0137	0.06	1.42E-14	1	1.42E-14	0	1.42E-14	0	3.30E-17	0	1.71E-17	0	1.39E-17	0
dodecamethylpentasiloxane	141-63-9		C12H36O4Si5#	0.011	0.064	9.77E-15	0	9.77E-15	0	9.77E-15	0	2.27E-17	0	1.17E-17	0	9.60E-18	0
hexamethylcyclotrisiloxane	541-05-9		C6H18O3Si3#	0.0384	0.1	9.23E-14	4	9.23E-14	1	9.23E-14	0	2.15E-16	0	1.11E-16	0	9.07E-17	0
octamethylcyclotetrasiloxane	556-67-2		C8H24O4Si4#	0.0274	0.12	5.93E-14	3	5.93E-14	1	5.93E-14	0	1.38E-16	0	7.13E-17	0	5.83E-17	0
decamethylcyclopentasiloxane	541-02-6		C10H30O5Si5#	0.0164	0.098	2.33E-14	1	2.33E-14	0	2.33E-14	0	5.40E-17	0	2.79E-17	0	2.29E-17	0
dodecamethylcyclohexasiloxane	540-97-6		C12H36O6Si6#	0.011	0.086	1.13E-14	0	1.13E-14	0	1.13E-14	0	2.63E-17	0	1.36E-17	0	1.11E-17	0
Dichlorosilane	4109-96-0		SiH2Cl2		0.21379
Methyltrichlorosilane	75-79-6		CH3SiCl3		0.17961
Silane	7803-62-5		SiH4		0.19433
Other compounds
Chlorine Nitrate	14545-72-3		ClONO2		0.08556
Dinitrogen pentoxide	10102-03-1		O2NNONO2		0.18521
Peroxynitric acid	26404-66-0		HOONO2		0.05056
Chlorine peroxide	12292-23-8		ClOOCl		0.00695
Ammonia	7664-41-7		NH3		0.0607
Arsine	7784-42-1		AsH3		0.02232
Trichloroborone	10294-34-5		BrCl3		0.32114
Trifluoroborone	02.07.7637		BrF3		0.02007
Diborane	19287-45-7		cyc-(-BH2-H-BH2-H-)		0.03415
Dichloromethylphosphine	676-83-5		CH3PCl2		0.01777
Carbon monoxide	630-08-0		CO		0.00079
Germane	7782-65-2		GeH4		0.15461
Hydrogen cyanide	74-90-8	Prussic acid	HCN		0.01201
Hydrogen peroxide	7722-84-1		HOOH		0.0151
Hydrogen sulfide	04.06.7783		H2S		0.00009
Iron pentacarbonyl	13463-40-6		Fe(CO)5		0.09909
Nickel carbonyl	13463-39-3		Ni(CO)4		0.03652
Phosphoric trichloride	10025-87-3	Phosphorous oxychloride	P(O)Cl3		0.1045
Titanium tetrachloride	7550-45-0		TiCl4		0.01643
Tungsten hexafluoride	7783-82-6		WF6		0.08562
Carbonyl Fluoride	353-50-4		CF2O		0.123
